# Supplementary material for: Bioinspired Antimicrobial Strategy: An Extremophile Deep Sea Peptide to Combat Cystic Fibrosis Infections Caused by Pseudomonas aeruginosa and Staphylococcus aureus
Source: Mar Drugs. 2026 May 5;24(5):164. doi: 10.3390/md24050164 (PMC13208616; doi:10.3390/md24050164)
Supplement: Supplementary file 1 [file marinedrugs-24-00164-s001.zip]

Archive with 1 entries (1 files):
- marinedrugs-4235170-supplementary.pdf
